# Supplementary material for: Integrative genomic and transcriptomic analysis of genetic markers in Dupuytren’s disease
Source: BMC Med Genomics. 2019 Jul 11;12(Suppl 5):98. doi: 10.1186/s12920-019-0518-3 (PMC6624179; doi:10.1186/s12920-019-0518-3)
Supplement: Supplementary file 3 — The identified red module genes (DD signature). (XLS 120 kb) [file 12920_2019_518_MOESM3_ESM.xls]

## Sheet: Sheet1
Additional file 3. The identified red module genes (DD signature).
gene_id	symbol	gene_name
176	ACAN	aggrecan
64746	ACBD3	acyl-CoA binding domain containing 3
2181	ACSL3	acyl-CoA synthetase long chain family member 3
71	ACTG1	actin gamma 1
87	ACTN1	actinin alpha 1
10097	ACTR2	ARP2 actin related protein 2 homolog
90	ACVR1	activin A receptor type 1
8728	ADAM19	ADAM metallopeptidase domain 19
158	ADSL	adenylosuccinate lyase
165	AEBP1	AE binding protein 1
60312	AFAP1	actin filament associated protein 1
56895	AGPAT4	1-acylglycerol-3-phosphate O-acyltransferase 4
113146	AHNAK2	AHNAK nucleoprotein 2
11214	AKAP13	A-kinase anchoring protein 13
56672	AKIP1	A-kinase interacting protein 1
273	AMPH	amphiphysin
23452	ANGPTL2	angiopoietin like 2
88455	ANKRD13A	ankyrin repeat domain 13A
57182	ANKRD50	ankyrin repeat domain 50
55107	ANO1	anoctamin 1
1173	AP2M1	adaptor related protein complex 2 mu 1 subunit
8546	AP3B1	adaptor related protein complex 3 beta 1 subunit
164284	APCDD1L	APC down-regulated 1 like
51107	APH1A	aph-1 homolog A, gamma-secretase subunit
55198	APPL2	adaptor protein, phosphotyrosine interacting with PH domain and leucine zipper 2
372	ARCN1	archain 1
375	ARF1	ADP ribosylation factor 1
378	ARF4	ADP ribosylation factor 4
381	ARF5	ADP ribosylation factor 5
55738	ARFGAP1	ADP ribosylation factor GTPase activating protein 1
26286	ARFGAP3	ADP ribosylation factor GTPase activating protein 3
392	ARHGAP1	Rho GTPase activating protein 1
23568	ARL2BP	ADP ribosylation factor like GTPase 2 binding protein
83787	ARMC10	armadillo repeat containing 10
9823	ARMCX2	armadillo repeat containing, X-linked 2
10109	ARPC2	actin related protein 2/3 complex subunit 2
10092	ARPC5	actin related protein 2/3 complex subunit 5
81873	ARPC5L	actin related protein 2/3 complex subunit 5 like
50807	ASAP1	ArfGAP with SH3 domain, ankyrin repeat and PH domain 1
60673	ATG101	autophagy related 101
25923	ATL3	atlastin GTPase 3
475	ATOX1	antioxidant 1 copper chaperone
533	ATP6V0B	ATPase H+ transporting V0 subunit b
523	ATP6V1A	ATPase H+ transporting V1 subunit A
526	ATP6V1B2	ATPase H+ transporting V1 subunit B2
51382	ATP6V1D	ATPase H+ transporting V1 subunit D
8313	AXIN2	axin 2
9334	B4GALT5	beta-1,4-galactosyltransferase 5
11285	B4GALT7	beta-1,4-galactosyltransferase 7
9577	BABAM2	BRISC and BRCA1 A complex member 2
9531	BAG3	BCL2 associated athanogene 3
25805	BAMBI	BMP and activin membrane bound inhibitor
54971	BANP	BTG3 associated nuclear protein
10409	BASP1	brain abundant membrane attached signal protein 1
581	BAX	BCL2 associated X, apoptosis regulator
633	BGN	biglycan
8553	BHLHE40	basic helix-loop-helix family member e40
23299	BICD2	BICD cargo adaptor 2
649	BMP1	bone morphogenetic protein 1
23246	BOP1	block of proliferation 1
79415	C17orf62	chromosome 17 open reading frame 62
57415	C3orf14	chromosome 3 open reading frame 14
56951	C5orf15	chromosome 5 open reading frame 15
771	CA12	carbonic anhydrase 12
784	CACNB3	calcium voltage-gated channel auxiliary subunit beta 3
23705	CADM1	cell adhesion molecule 1
811	CALR	calreticulin
813	CALU	calumenin
57118	CAMK1D	calcium/calmodulin dependent protein kinase ID
55450	CAMK2N1	calcium/calmodulin dependent protein kinase II inhibitor 1
124583	CANT1	calcium activated nucleotidase 1
832	CAPZB	capping actin protein of muscle Z-line beta subunit
833	CARS	cysteinyl-tRNA synthetase
836	CASP3	caspase 3
865	CBFB	core-binding factor beta subunit
11335	CBX3	chromobox 3
150275	CCDC117	coiled-coil domain containing 117
8030	CCDC6	coiled-coil domain containing 6
219771	CCNY	cyclin Y
80381	CD276	CD276 molecule
4267	CD99	CD99 molecule (Xg blood group)
8872	CDC123	cell division cycle 123
994	CDC25B	cell division cycle 25B
148170	CDC42EP5	CDC42 effector protein 5
1009	CDH11	cadherin 11
23097	CDK19	cyclin dependent kinase 19
1019	CDK4	cyclin dependent kinase 4
1026	CDKN1A	cyclin dependent kinase inhibitor 1A
30850	CDR2L	cerebellar degeneration related protein 2 like
51148	CERCAM	cerebral endothelial cell adhesion molecule
64781	CERK	ceramide kinase
91012	CERS5	ceramide synthase 5
629	CFB	complement factor B
1072	CFL1	cofilin 1
1108	CHD4	chromodomain helicase DNA binding protein 4
55743	CHFR	checkpoint with forkhead and ring finger domains
26511	CHIC2	cysteine rich hydrophobic domain 2
57132	CHMP1B	charged multivesicular body protein 1B
128866	CHMP4B	charged multivesicular body protein 4B
1123	CHN1	chimerin 1
79586	CHPF	chondroitin polymerizing factor
22856	CHSY1	chondroitin sulfate synthase 1
10970	CKAP4	cytoskeleton associated protein 4
9793	CKAP5	cytoskeleton associated protein 5
6320	CLEC11A	C-type lectin domain containing 11A
23274	CLEC16A	C-type lectin domain containing 16A
1192	CLIC1	chloride intracellular channel 1
22883	CLSTN1	calsyntenin 1
1211	CLTA	clathrin light chain A
80790	CMIP	c-Maf inducing protein
123920	CMTM3	CKLF like MARVEL transmembrane domain containing 3
146223	CMTM4	CKLF like MARVEL transmembrane domain containing 4
54918	CMTM6	CKLF like MARVEL transmembrane domain containing 6
152189	CMTM8	CKLF like MARVEL transmembrane domain containing 8
255919	CNEP1R1	CTD nuclear envelope phosphatase 1 regulatory subunit 1
29097	CNIH4	cornichon family AMPA receptor auxiliary protein 4
1265	CNN2	calponin 2
1266	CNN3	calponin 3
4848	CNOT2	CCR4-NOT transcription complex subunit 2
1303	COL12A1	collagen type XII alpha 1 chain
7373	COL14A1	collagen type XIV alpha 1 chain
1307	COL16A1	collagen type XVI alpha 1 chain
80781	COL18A1	collagen type XVIII alpha 1 chain
1277	COL1A1	collagen type I alpha 1 chain
1278	COL1A2	collagen type I alpha 2 chain
1281	COL3A1	collagen type III alpha 1 chain
1289	COL5A1	collagen type V alpha 1 chain
1290	COL5A2	collagen type V alpha 2 chain
1291	COL6A1	collagen type VI alpha 1 chain
1292	COL6A2	collagen type VI alpha 2 chain
1293	COL6A3	collagen type VI alpha 3 chain
1294	COL7A1	collagen type VII alpha 1 chain
1295	COL8A1	collagen type VIII alpha 1 chain
1296	COL8A2	collagen type VIII alpha 2 chain
81035	COLEC12	collectin subfamily member 12
79709	COLGALT1	collagen beta(1-O)galactosyltransferase 1
23412	COMMD3	COMM domain containing 3
149951	COMMD7	COMM domain containing 7
1314	COPA	coatomer protein complex subunit alpha
1315	COPB1	coatomer protein complex subunit beta 1
9276	COPB2	coatomer protein complex subunit beta 2
22820	COPG1	coatomer protein complex subunit gamma 1
8533	COPS3	COP9 signalosome subunit 3
50813	COPS7A	COP9 signalosome subunit 7A
22818	COPZ1	coatomer protein complex subunit zeta 1
51226	COPZ2	coatomer protein complex subunit zeta 2
80219	COQ10B	coenzyme Q10B
56265	CPXM1	carboxypeptidase X, M14 family member 1
1382	CRABP2	cellular retinoic acid binding protein 2
79174	CRELD2	cysteine rich with EGF like domains 2
83716	CRISPLD2	cysteine rich secretory protein LCCL domain containing 2
1407	CRY1	cryptochrome circadian regulator 1
1454	CSNK1E	casein kinase 1 epsilon
64651	CSRNP1	cysteine and serine rich nuclear protein 1
1466	CSRP2	cysteine and glycine rich protein 2
115908	CTHRC1	collagen triple helix repeat containing 1
56259	CTNNBL1	catenin beta like 1
5476	CTSA	cathepsin A
1508	CTSB	cathepsin B
1513	CTSK	cathepsin K
23191	CYFIP1	cytoplasmic FMR1 interacting protein 1
1603	DAD1	defender against cell death 1
1611	DAP	death associated protein
131566	DCBLD2	discoidin, CUB and LCCL domain containing 2
1635	DCTD	dCMP deaminase
10540	DCTN2	dynactin subunit 2
84259	DCUN1D5	defective in cullin neddylation 1 domain containing 5
1650	DDOST	dolichyl-diphosphooligosaccharide--protein glycosyltransferase non-catalytic subunit
10212	DDX39A	DExD-box helicase 39A
8560	DEGS1	delta 4-desaturase, sphingolipid 1
23258	DENND5A	DENN domain containing 5A
79139	DERL1	derlin 1
51029	DESI2	desumoylating isopeptidase 2
55760	DHX32	DEAH-box helicase 32 (putative)
56616	DIABLO	diablo IAP-binding mitochondrial protein
57609	DIP2B	disco interacting protein 2 homolog B
84925	DIRC2	disrupted in renal carcinoma 2
27122	DKK3	dickkopf WNT signaling pathway inhibitor 3
10655	DMRT2	doublesex and mab-3 related transcription factor 2
54919	DNAAF5	dynein axonemal assembly factor 5
51726	DNAJB11	DnaJ heat shock protein family (Hsp40) member B11
1786	DNMT1	DNA methyltransferase 1
85440	DOCK7	dedicator of cytokinesis 7
23333	DPY19L1	dpy-19 like C-mannosyltransferase 1
1809	DPYSL3	dihydropyrimidinase like 3
1843	DUSP1	dual specificity phosphatase 1
8446	DUSP11	dual specificity phosphatase 11
54935	DUSP23	dual specificity phosphatase 23
54808	DYM	dymeclin
1778	DYNC1H1	dynein cytoplasmic 1 heavy chain 1
1781	DYNC1I2	dynein cytoplasmic 1 intermediate chain 2
1783	DYNC1LI2	dynein cytoplasmic 1 light intermediate chain 2
6993	DYNLT1	dynein light chain Tctex-type 1
8445	DYRK2	dual specificity tyrosine phosphorylation regulated kinase 2
1893	ECM1	extracellular matrix protein 1
23167	EFR3A	EFR3 homolog A
30844	EHD4	EH domain containing 4
27102	EIF2AK1	eukaryotic translation initiation factor 2 alpha kinase 1
8892	EIF2B2	eukaryotic translation initiation factor 2B subunit beta
9775	EIF4A3	eukaryotic translation initiation factor 4A3
9470	EIF4E2	eukaryotic translation initiation factor 4E family member 2
1982	EIF4G2	eukaryotic translation initiation factor 4 gamma 2
8672	EIF4G3	eukaryotic translation initiation factor 4 gamma 3
3692	EIF6	eukaryotic translation initiation factor 6
2006	ELN	elastin
56851	EMC7	ER membrane protein complex subunit 7
2009	EML1	echinoderm microtubule associated protein like 1
2014	EMP3	epithelial membrane protein 3
55740	ENAH	ENAH, actin regulator
2022	ENG	endoglin
2023	ENO1	enolase 1
2050	EPHB4	EPH receptor B4
2058	EPRS	glutamyl-prolyl-tRNA synthetase
23085	ERC1	ELKS/RAB6-interacting/CAST family member 1
2067	ERCC1	ERCC excision repair 1, endonuclease non-catalytic subunit
27248	ERLEC1	endoplasmic reticulum lectin 1
2119	ETV5	ETS variant 5
51466	EVL	Enah/Vasp-like
118460	EXOSC6	exosome component 6
2131	EXT1	exostosin glycosyltransferase 1
80233	FAAP100	Fanconi anemia core complex associated protein 100
2171	FABP5	fatty acid binding protein 5
23197	FAF2	Fas associated factor family member 2
64855	FAM129B	family with sequence similarity 129 member B
221061	FAM171A1	family with sequence similarity 171 member A1
51313	FAM198B	family with sequence similarity 198 member B
56975	FAM20C	FAM20C, golgi associated secretory pathway kinase
84792	FAM220A	family with sequence similarity 220 member A
79850	FAM57A	family with sequence similarity 57 member A
23625	FAM89B	family with sequence similarity 89 member B
2191	FAP	fibroblast activation protein alpha
10160	FARP1	FERM, ARH/RhoGEF and pleckstrin domain protein 1
10667	FARS2	phenylalanyl-tRNA synthetase 2, mitochondrial
2195	FAT1	FAT atypical cadherin 1
9638	FEZ1	fasciculation and elongation protein zeta 1
2274	FHL2	four and a half LIM domains 2
2275	FHL3	four and a half LIM domains 3
29109	FHOD1	formin homology 2 domain containing 1
80206	FHOD3	formin homology 2 domain containing 3
9158	FIBP	FGF1 intracellular binding protein
11259	FILIP1L	filamin A interacting protein 1 like
51303	FKBP11	FK506 binding protein 11
360132	FKBP9P1	FK506 binding protein 9 pseudogene 1
2318	FLNC	filamin C
84624	FNDC1	fibronectin type III domain containing 1
96459	FNIP1	folliculin interacting protein 1
122786	FRMD6	FERM domain containing 6
6624	FSCN1	fascin actin-bundling protein 1
11167	FSTL1	follistatin like 1
2519	FUCA2	alpha-L-fucosidase 2
11345	GABARAPL2	GABA type A receptor associated protein like 2
1647	GADD45A	growth arrest and DNA damage inducible alpha
54433	GAR1	GAR1 ribonucleoprotein
2617	GARS	glycyl-tRNA synthetase
2629	GBA	glucosylceramidase beta
23062	GGA2	golgi associated, gamma adaptin ear containing, ARF binding protein 2
2697	GJA1	gap junction protein alpha 1
2717	GLA	galactosidase alpha
2720	GLB1	galactosidase beta 1
2734	GLG1	golgi glycoprotein 1
152007	GLIPR2	GLI pathogenesis related 2
169792	GLIS3	GLIS family zinc finger 3
10539	GLRX3	glutaredoxin 3
83468	GLT8D2	glycosyltransferase 8 domain containing 2
29926	GMPPA	GDP-mannose pyrophosphorylase A
8833	GMPS	guanine monophosphate synthase
2782	GNB1	G protein subunit beta 1
26354	GNL3	G protein nucleolar 3
10007	GNPDA1	glucosamine-6-phosphate deaminase 1
2802	GOLGA3	golgin A3
9950	GOLGA5	golgin A5
27333	GOLIM4	golgi integral membrane protein 4
26003	GORASP2	golgi reassembly stacking protein 2
26086	GPSM1	G protein signaling modulator 1
2882	GPX7	glutathione peroxidase 7
493869	GPX8	glutathione peroxidase 8 (putative)
2935	GSPT1	G1 to S phase transition 1
9446	GSTO1	glutathione S-transferase omega 1
2982	GUCY1A3	guanylate cyclase 1 soluble subunit alpha
2987	GUK1	guanylate kinase 1
9555	H2AFY	H2A histone family member Y
55506	H2AFY2	H2A histone family member Y2
3015	H2AFZ	H2A histone family member Z
440093	H3F3C	H3 histone family member 3C
54985	HCFC1R1	host cell factor C1 regulator 1
57493	HEG1	heart development protein with EGF like domains 1
85441	HELZ2	helicase with zinc finger 2
3105	HLA-A	major histocompatibility complex, class I, A
3117	HLA-DQA1	major histocompatibility complex, class II, DQ alpha 1
3126	HLA-DRB4	major histocompatibility complex, class II, DR beta 4
3128	HLA-DRB6	major histocompatibility complex, class II, DR beta 6 (pseudogene)
3150	HMGN1	high mobility group nucleosome binding domain 1
3182	HNRNPAB	heterogeneous nuclear ribonucleoprotein A/B
3281	HSBP1	heat shock factor binding protein 1
7184	HSP90B1	heat shock protein 90 beta family member 1
116835	HSPA12B	heat shock protein family A (Hsp70) member 12B
3309	HSPA5	heat shock protein family A (Hsp70) member 5
3312	HSPA8	heat shock protein family A (Hsp70) member 8
51668	HSPB11	heat shock protein family B (small) member 11
10808	HSPH1	heat shock protein family H (Hsp110) member 1
5654	HTRA1	HtrA serine peptidase 1
8692	HYAL2	hyaluronoglucosaminidase 2
3376	IARS	isoleucyl-tRNA synthetase
23463	ICMT	isoprenylcysteine carboxyl methyltransferase
3399	ID3	inhibitor of DNA binding 3, HLH protein
3423	IDS	iduronate 2-sulfatase
8870	IER3	immediate early response 3
3428	IFI16	interferon gamma inducible protein 16
3460	IFNGR2	interferon gamma receptor 2
90410	IFT20	intraflagellar transport 20
3490	IGFBP7	insulin like growth factor binding protein 7
3608	ILF2	interleukin enhancer binding factor 2
3628	INPP1	inositol polyphosphate-1-phosphatase
57117	INTS12	integrator complex subunit 12
9922	IQSEC1	IQ motif and Sec7 domain 1
3654	IRAK1	interleukin 1 receptor associated kinase 1
10265	IRX5	iroquois homeobox 5
57461	ISY1	ISY1 splicing factor homolog
8515	ITGA10	integrin subunit alpha 10
22801	ITGA11	integrin subunit alpha 11
3678	ITGA5	integrin subunit alpha 5
3685	ITGAV	integrin subunit alpha V
3688	ITGB1	integrin subunit beta 1
3693	ITGB5	integrin subunit beta 5
81618	ITM2C	integral membrane protein 2C
85450	ITPRIP	inositol 1,4,5-trisphosphate receptor interacting protein
10899	JTB	jumping translocation breakpoint
3778	KCNMA1	potassium calcium-activated channel subfamily M alpha 1
54442	KCTD5	potassium channel tetramerization domain containing 5
11014	KDELR2	KDEL endoplasmic reticulum protein retention receptor 2
11015	KDELR3	KDEL endoplasmic reticulum protein retention receptor 3
23028	KDM1A	lysine demethylase 1A
84678	KDM2B	lysine demethylase 2B
10765	KDM5B	lysine demethylase 5B
222223	KIAA1324L	KIAA1324 like
23303	KIF13B	kinesin family member 13B
3800	KIF5C	kinesin family member 5C
22920	KIFAP3	kinesin associated protein 3
3831	KLC1	kinesin light chain 1
1316	KLF6	Kruppel like factor 6
114294	LACTB	lactamase beta
3908	LAMA2	laminin subunit alpha 2
3915	LAMC1	laminin subunit gamma 1
3916	LAMP1	lysosomal associated membrane protein 1
3920	LAMP2	lysosomal associated membrane protein 2
55004	LAMTOR1	late endosomal/lysosomal adaptor, MAPK and MTOR activator 1
55353	LAPTM4B	lysosomal protein transmembrane 4 beta
51520	LARS	leucyl-tRNA synthetase
81606	LBH	limb bud and heart development
10184	LHFPL2	LHFPL tetraspan subfamily member 2
3987	LIMS1	LIM zinc finger domain containing 1
375295	LINC01116	long intergenic non-protein coding RNA 1116
3996	LLGL1	LLGL1, scribble cell polarity complex component
8543	LMO4	LIM domain only 4
643733	LOC643733	caspase 4, apoptosis-related cysteine peptidase pseudogene
4015	LOX	lysyl oxidase
1902	LPAR1	lysophosphatidic acid receptor 1
131578	LRRC15	leucine rich repeat containing 15
10234	LRRC17	leucine rich repeat containing 17
115353	LRRC42	leucine rich repeat containing 42
9209	LRRFIP2	LRR binding FLII interacting protein 2
27257	LSM1	LSM1 homolog, mRNA degradation associated
51690	LSM7	LSM7 homolog, U6 small nuclear RNA and mRNA degradation associated
23643	LY96	lymphocyte antigen 96
4067	LYN	LYN proto-oncogene, Src family tyrosine kinase
57226	LYRM2	LYR motif containing 2
10459	MAD2L2	mitotic arrest deficient 2 like 2
9935	MAFB	MAF bZIP transcription factor B
9500	MAGED1	MAGE family member D1
7851	MALL	mal, T-cell differentiation protein like
7873	MANF	mesencephalic astrocyte derived neurotrophic factor
4131	MAP1B	microtubule associated protein 1B
81631	MAP1LC3B	microtubule associated protein 1 light chain 3 beta
6885	MAP3K7	mitogen-activated protein kinase kinase kinase 7
9448	MAP4K4	mitogen-activated protein kinase kinase kinase kinase 4
5597	MAPK6	mitogen-activated protein kinase 6
22919	MAPRE1	microtubule associated protein RP/EB family member 1
10982	MAPRE2	microtubule associated protein RP/EB family member 2
4082	MARCKS	myristoylated alanine rich protein kinase C substrate
65108	MARCKSL1	MARCKS like 1
4192	MDK	midkine
2122	MECOM	MDS1 and EVI1 complex locus
9477	MED20	mediator complex subunit 20
55384	MEG3	maternally expressed 3 (non-protein coding)
284207	METRNL	meteorin like, glial cell differentiation regulator
84975	MFSD5	major facilitator superfamily domain containing 5
4282	MIF	macrophage migration inhibitory factor
4320	MMP11	matrix metallopeptidase 11
4313	MMP2	matrix metallopeptidase 2
4335	MNT	MAX network transcriptional repressor
9643	MORF4L2	mortality factor 4 like 2
9019	MPZL1	myelin protein zero like 1
55257	MRGBP	MRG domain binding protein
64928	MRPL14	mitochondrial ribosomal protein L14
63875	MRPL17	mitochondrial ribosomal protein L17
2956	MSH6	mutS homolog 6
4478	MSN	moesin
4494	MT1F	metallothionein 1F
10903	MTMR11	myotubularin related protein 11
66036	MTMR9	myotubularin related protein 9
9961	MVP	major vault protein
25878	MXRA5	matrix remodeling associated 5
91663	MYADM	myeloid associated differentiation marker
4609	MYC	MYC proto-oncogene, bHLH transcription factor
56005	MYDGF	myeloid derived growth factor
79035	NABP2	nucleic acid binding protein 2
55577	NAGK	N-acetylglucosamine kinase
4676	NAP1L4	nucleosome assembly protein 1 like 4
89796	NAV1	neuron navigator 1
8440	NCK2	NCK adaptor protein 2
81565	NDEL1	nudE neurodevelopment protein 1 like 1
54602	NDFIP2	Nedd4 family interacting protein 2
4758	NEU1	neuraminidase 1
64332	NFKBIZ	NFKB inhibitor zeta
81614	NIPA2	non imprinted in Prader-Willi/Angelman syndrome 2
4830	NME1	NME/NM23 nucleoside diphosphate kinase 1
4837	NNMT	nicotinamide N-methyltransferase
4841	NONO	non-POU domain containing octamer binding
50507	NOX4	NADPH oxidase 4
4864	NPC1	NPC intracellular cholesterol transporter 1
10360	NPM3	nucleophosmin/nucleoplasmin 3
4885	NPTX2	neuronal pentraxin 2
9315	NREP	neuronal regeneration related protein
4905	NSF	N-ethylmaleimide sensitive factor, vesicle fusing ATPase
64943	NT5DC2	5'-nucleotidase domain containing 2
50863	NTM	neurotrimin
4521	NUDT1	nudix hydrolase 1
9688	NUP93	nucleoporin 93
29107	NXT1	nuclear transport factor 2 like export factor 1
25903	OLFML2B	olfactomedin like 2B
56944	OLFML3	olfactomedin like 3
58505	OSTC	oligosaccharyltransferase complex non-catalytic subunit
26578	OSTF1	osteoclast stimulating factor 1
9943	OXSR1	oxidative stress responsive 1
64175	P3H1	prolyl 3-hydroxylase 1
8974	P4HA2	prolyl 4-hydroxylase subunit alpha 2
5034	P4HB	prolyl 4-hydroxylase subunit beta
10606	PAICS	phosphoribosylaminoimidazole carboxylase and phosphoribosylaminoimidazolesuccinocarboxamide synthase
23022	PALLD	palladin, cytoskeletal associated protein
9060	PAPSS2	3'-phosphoadenosine 5'-phosphosulfate synthase 2
55742	PARVA	parvin alpha
5090	PBX3	PBX homeobox 3
7703	PCGF2	polycomb group ring finger 2
22990	PCNX1	pecanex homolog 1
64430	PCNX4	pecanex homolog 4
5118	PCOLCE	procollagen C-endopeptidase enhancer
5125	PCSK5	proprotein convertase subtilisin/kexin type 5
5159	PDGFRB	platelet derived growth factor receptor beta
5157	PDGFRL	platelet derived growth factor receptor like
10954	PDIA5	protein disulfide isomerase family A member 5
9124	PDLIM1	PDZ and LIM domain 1
27295	PDLIM3	PDZ and LIM domain 3
10630	PDPN	podoplanin
53918	PELO	pelota mRNA surveillance and ribosome rescue factor
5216	PFN1	profilin 1
5223	PGAM1	phosphoglycerate mutase 1
441531	PGAM4	phosphoglycerate mutase family member 4
5230	PGK1	phosphoglycerate kinase 1
9749	PHACTR2	phosphatase and actin regulator 2
63895	PIEZO2	piezo type mechanosensitive ion channel component 2
5279	PIGC	phosphatidylinositol glycan anchor biosynthesis class C
5296	PIK3R2	phosphoinositide-3-kinase regulatory subunit 2
5292	PIM1	Pim-1 proto-oncogene, serine/threonine kinase
5305	PIP4K2A	phosphatidylinositol-5-phosphate 4-kinase type 2 alpha
57095	PITHD1	PITH domain containing 1
5310	PKD1	polycystin 1, transient receptor potential channel interacting
5315	PKM	pyruvate kinase M1/2
5328	PLAU	plasminogen activator, urokinase
59338	PLEKHA1	pleckstrin homology domain containing A1
10226	PLIN3	perilipin 3
5351	PLOD1	procollagen-lysine,2-oxoglutarate 5-dioxygenase 1
5352	PLOD2	procollagen-lysine,2-oxoglutarate 5-dioxygenase 2
8611	PLPP1	phospholipid phosphatase 1
56937	PMEPA1	prostate transmembrane protein, androgen induced 1
23509	POFUT1	protein O-fucosyltransferase 1
23275	POFUT2	protein O-fucosyltransferase 2
54107	POLE3	DNA polymerase epsilon 3, accessory subunit
51082	POLR1D	RNA polymerase I subunit D
10631	POSTN	periostin
440915	POTEKP	POTE ankyrin domain family member K, pseudogene
8496	PPFIBP1	PPFIA binding protein 1
51535	PPHLN1	periphilin 1
5480	PPIC	peptidylprolyl isomerase C
26472	PPP1R14B	protein phosphatase 1 regulatory inhibitor subunit 14B
170954	PPP1R18	protein phosphatase 1 regulatory subunit 18
5515	PPP2CA	protein phosphatase 2 catalytic subunit alpha
5527	PPP2R5C	protein phosphatase 2 regulatory subunit B'gamma
9989	PPP4R1	protein phosphatase 4 regulatory subunit 1
10549	PRDX4	peroxiredoxin 4
27166	PRELID1	PRELI domain containing 1
166336	PRICKLE2	prickle planar cell polarity protein 2
3276	PRMT1	protein arginine methyltransferase 1
3275	PRMT2	protein arginine methyltransferase 2
11098	PRSS23	protease, serine 23
158471	PRUNE2	prune homolog 2
23362	PSD3	pleckstrin and Sec7 domain containing 3
5686	PSMA5	proteasome subunit alpha 5
23198	PSME4	proteasome activator subunit 4
5725	PTBP1	polypyrimidine tract binding protein 1
9991	PTBP3	polypyrimidine tract binding protein 3
9791	PTDSS1	phosphatidylserine synthase 1
5728	PTEN	phosphatase and tensin homolog
5738	PTGFRN	prostaglandin F2 receptor inhibitor
5524	PTPA	protein phosphatase 2 phosphatase activator
5770	PTPN1	protein tyrosine phosphatase, non-receptor type 1
5796	PTPRK	protein tyrosine phosphatase, receptor type K
51651	PTRH2	peptidyl-tRNA hydrolase 2
7837	PXDN	peroxidasin
25797	QPCT	glutaminyl-peptide cyclotransferase
91300	R3HDM4	R3H domain containing 4
26056	RAB11FIP5	RAB11 family interacting protein 5
51715	RAB23	RAB23, member RAS oncogene family
11031	RAB31	RAB31, member RAS oncogene family
10981	RAB32	RAB32, member RAS oncogene family
83871	RAB34	RAB34, member RAS oncogene family
11021	RAB35	RAB35, member RAS oncogene family
5866	RAB3IL1	RAB3A interacting protein like 1
10567	RABAC1	Rab acceptor 1
26064	RAI14	retinoic acid induced 14
5898	RALA	RAS like proto-oncogene A
5899	RALB	RAS like proto-oncogene B
5914	RARA	retinoic acid receptor alpha
57038	RARS2	arginyl-tRNA synthetase 2, mitochondrial
65997	RASL11B	RAS like family 11 member B
11186	RASSF1	Ras association domain family member 1
23543	RBFOX2	RNA binding fox-1 homolog 2
55147	RBM23	RNA binding motif protein 23
5937	RBMS1	RNA binding motif single stranded interacting protein 1
1827	RCAN1	regulator of calcineurin 1
55920	RCC2	regulator of chromosome condensation 2
5954	RCN1	reticulocalbin 1
57333	RCN3	reticulocalbin 3
51109	RDH11	retinol dehydrogenase 11 (all-trans/9-cis/11-cis)
54463	RETREG1	reticulophagy regulator 1
64326	RFWD2	ring finger and WD repeat domain 2
389	RHOC	ras homolog family member C
8767	RIPK2	receptor interacting serine/threonine kinase 2
100008588	RNA18SN5	RNA, 18S ribosomal N5
27246	RNF115	ring finger protein 115
55298	RNF121	ring finger protein 121
9781	RNF144A	ring finger protein 144A
284996	RNF149	ring finger protein 149
11237	RNF24	ring finger protein 24
118433	RPL23AP7	ribosomal protein L23a pseudogene 7
51121	RPL26L1	ribosomal protein L26 like 1
6175	RPLP0	ribosomal protein lateral stalk subunit P0
6184	RPN1	ribophorin I
6199	RPS6KB2	ribosomal protein S6 kinase B2
6238	RRBP1	ribosome binding protein 1
89970	RSPRY1	ring finger and SPRY domain containing 1
6242	RTKN	rhotekin
861	RUNX1	runt related transcription factor 1
23429	RYBP	RING1 and YY1 binding protein
140576	S100A16	S100 calcium binding protein A16
10055	SAE1	SUMO1 activating enzyme subunit 1
84324	SARNP	SAP domain containing ribonucleoprotein
9522	SCAMP1	secretory carrier membrane protein 1
950	SCARB2	scavenger receptor class B member 2
9805	SCRN1	secernin 1
10807	SDCCAG3	serologically defined colon cancer antigen 3
6388	SDF2	stromal cell derived factor 2
23753	SDF2L1	stromal cell derived factor 2 like 1
22872	SEC31A	SEC31 homolog A, COPII coat complex component
29927	SEC61A1	Sec61 translocon alpha 1 subunit
10952	SEC61B	Sec61 translocon beta subunit
23480	SEC61G	Sec61 translocon gamma subunit
57190	SELENON	selenoprotein N
55829	SELENOS	selenoprotein S
10801	SEPT9	septin 9
5054	SERPINE1	serpin family E member 1
871	SERPINH1	serpin family H member 1
56256	SERTAD4	SERTA domain containing 4
6424	SFRP4	secreted frizzled related protein 4
51100	SH3GLB1	SH3 domain containing GRB2 like, endophilin B1
9644	SH3PXD2A	SH3 and PX domains 2A
285590	SH3PXD2B	SH3 and PX domains 2B
6464	SHC1	SHC adaptor protein 1
58516	SINHCAF	SIN3-HDAC complex associated factor
57568	SIPA1L2	signal induced proliferation associated 1 like 2
140885	SIRPA	signal regulatory protein alpha
51804	SIX4	SIX homeobox 4
121260	SLC15A4	solute carrier family 15 member 4
9123	SLC16A3	solute carrier family 16 member 3
6574	SLC20A1	solute carrier family 20 member 1
51310	SLC22A17	solute carrier family 22 member 17
81031	SLC2A10	solute carrier family 2 member 10
6515	SLC2A3	solute carrier family 2 member 3
148867	SLC30A7	solute carrier family 30 member 7
10237	SLC35B1	solute carrier family 35 member B1
347734	SLC35B2	solute carrier family 35 member B2
84255	SLC37A3	solute carrier family 37 member 3
27173	SLC39A1	solute carrier family 39 member 1
6520	SLC3A2	solute carrier family 3 member 2
23446	SLC44A1	solute carrier family 44 member 1
9497	SLC4A7	solute carrier family 4 member 7
55974	SLC50A1	solute carrier family 50 member 1
79581	SLC52A2	solute carrier family 52 member 2
6578	SLCO2A1	solute carrier organic anion transporter family member 2A1
6588	SLN	sarcolipin
6597	SMARCA4	SWI/SNF related, matrix associated, actin dependent regulator of chromatin, subfamily a, member 4
6599	SMARCC1	SWI/SNF related, matrix associated, actin dependent regulator of chromatin subfamily c member 1
64094	SMOC2	SPARC related modular calcium binding 2
6611	SMS	spermine synthase
6525	SMTN	smoothelin
6591	SNAI2	snail family transcriptional repressor 2
81609	SNX27	sorting nexin family member 27
9043	SPAG9	sperm associated antigen 9
6678	SPARC	secreted protein acidic and cysteine rich
8404	SPARCL1	SPARC like 1
26010	SPATS2L	spermatogenesis associated serine rich 2 like
653566	SPCS2P4	signal peptidase complex subunit 2 pseudogene 4
6695	SPOCK1	SPARC/osteonectin, cwcv and kazal like domains proteoglycan 1
10418	SPON1	spondin 1
10417	SPON2	spondin 2
80176	SPSB1	splA/ryanodine receptor domain and SOCS box containing 1
6722	SRF	serum response factor
6728	SRP19	signal recognition particle 19
6729	SRP54	signal recognition particle 54
58477	SRPRB	SRP receptor beta subunit
27286	SRPX2	sushi repeat containing protein, X-linked 2
8683	SRSF9	serine and arginine rich splicing factor 9
284297	SSC5D	scavenger receptor cysteine rich family member with 5 domains
6746	SSR2	signal sequence receptor subunit 2
26872	STEAP1	STEAP family member 1
8859	STK19	serine/threonine kinase 19
79991	STN1	STN1, CST complex subunit
29966	STRN3	striatin 3
3703	STT3A	STT3A, catalytic subunit of the oligosaccharyltransferase complex
2054	STX2	syntaxin 2
55959	SULF2	sulfatase 2
6612	SUMO3	small ubiquitin-like modifier 3
6836	SURF4	surfeit 4
375757	SWI5	SWI5 homologous recombination repair protein
23208	SYT11	synaptotagmin 11
54843	SYTL2	synaptotagmin like 2
6876	TAGLN	transgelin
8407	TAGLN2	transgelin 2
6890	TAP1	transporter 1, ATP binding cassette subfamily B member
128637	TBC1D20	TBC1 domain family member 20
1155	TBCB	tubulin folding cofactor B
90843	TCEAL8	transcription elongation factor A like 8
51186	TCEAL9	transcription elongation factor A like 9
6938	TCF12	transcription factor 12
6925	TCF4	transcription factor 4
6996	TDG	thymine DNA glycosylase
8463	TEAD2	TEA domain transcription factor 2
55714	TENM3	teneurin transmembrane protein 3
7027	TFDP1	transcription factor Dp-1
10342	TFG	TRK-fused gene
7043	TGFB3	transforming growth factor beta 3
7045	TGFBI	transforming growth factor beta induced
7050	TGIF1	TGFB induced factor homeobox 1
7058	THBS2	thrombospondin 2
7067	THRA	thyroid hormone receptor, alpha
7070	THY1	Thy-1 cell surface antigen
7072	TIA1	TIA1 cytotoxic granule associated RNA binding protein
9220	TIAF1	TGFB1-induced anti-apoptotic factor 1
7076	TIMP1	TIMP metallopeptidase inhibitor 1
7077	TIMP2	TIMP metallopeptidase inhibitor 2
10548	TM9SF1	transmembrane 9 superfamily member 1
9375	TM9SF2	transmembrane 9 superfamily member 2
54499	TMCO1	transmembrane and coiled-coil domains 1
55002	TMCO3	transmembrane and coiled-coil domains 3
286102	TMED10P1	transmembrane p24 trafficking protein 10 pseudogene 1
10959	TMED2	transmembrane p24 trafficking protein 2
23423	TMED3	transmembrane p24 trafficking protein 3
54732	TMED9	transmembrane p24 trafficking protein 9
338773	TMEM119	transmembrane protein 119
25907	TMEM158	transmembrane protein 158 (gene/pseudogene)
92703	TMEM183A	transmembrane protein 183A
23670	TMEM2	transmembrane protein 2
746	TMEM258	transmembrane protein 258
55076	TMEM45A	transmembrane protein 45A
85025	TMEM60	transmembrane protein 60
25963	TMEM87A	transmembrane protein 87A
26022	TMEM98	transmembrane protein 98
56674	TMEM9B	TMEM9 domain family member B
9168	TMSB10	thymosin beta 10
81542	TMX1	thioredoxin related transmembrane protein 1
3371	TNC	tenascin C
7130	TNFAIP6	TNF alpha induced protein 6
55504	TNFRSF19	TNF receptor superfamily member 19
10953	TOMM34	translocase of outer mitochondrial membrane 34
25941	TPGS2	tubulin polyglutamylase complex subunit 2
7167	TPI1	triosephosphate isomerase 1
7168	TPM1	tropomyosin 1
7170	TPM3	tropomyosin 3
7171	TPM4	tropomyosin 4
8459	TPST2	tyrosylprotein sulfotransferase 2
10758	TRAF3IP2	TRAF3 interacting protein 2
9697	TRAM2	translocation associated membrane protein 2
27095	TRAPPC3	trafficking protein particle complex 3
28951	TRIB2	tribbles pseudokinase 2
8848	TSC22D1	TSC22 domain family member 1
9819	TSC22D2	TSC22 domain family member 2
57616	TSHZ3	teashirt zinc finger homeobox 3
27075	TSPAN13	tetraspanin 13
26262	TSPAN17	tetraspanin 17
10867	TSPAN9	tetraspanin 9
7267	TTC3	tetratricopeptide repeat domain 3
80727	TTYH3	tweety family member 3
7846	TUBA1A	tubulin alpha 1a
7280	TUBB2A	tubulin beta 2A class IIa
347733	TUBB2B	tubulin beta 2B class IIb
10381	TUBB3	tubulin beta 3 class III
7291	TWIST1	twist family bHLH transcription factor 1
200081	TXLNA	taxilin alpha
7295	TXN	thioredoxin
51060	TXNDC12	thioredoxin domain containing 12
11338	U2AF2	U2 small nuclear RNA auxiliary factor 2
7319	UBE2A	ubiquitin conjugating enzyme E2 A
7323	UBE2D3	ubiquitin conjugating enzyme E2 D3
7324	UBE2E1	ubiquitin conjugating enzyme E2 E1
51465	UBE2J1	ubiquitin conjugating enzyme E2 J1
7334	UBE2N	ubiquitin conjugating enzyme E2 N
27338	UBE2S	ubiquitin conjugating enzyme E2 S
29855	UBN1	ubinuclein 1
51506	UFC1	ubiquitin-fold modifier conjugating enzyme 1
85451	UNK	unkempt family zinc finger
84300	UQCC2	ubiquinol-cytochrome c reductase complex assembly factor 2
51118	UTP11	UTP11, small subunit processome component
9686	VGLL4	vestigial like family member 4
79001	VKORC1	vitamin K epoxide reductase complex subunit 1
81671	VMP1	vacuole membrane protein 1
55048	VPS37C	VPS37C, ESCRT-I subunit
57590	WDFY1	WD repeat and FYVE domain containing 1
9948	WDR1	WD repeat domain 1
55339	WDR33	WD repeat domain 33
9277	WDR46	WD repeat domain 46
11180	WDR6	WD repeat domain 6
55062	WIPI1	WD repeat domain, phosphoinositide interacting 1
7494	XBP1	X-box binding protein 1
7511	XPNPEP1	X-prolyl aminopeptidase 1
11260	XPOT	exportin for tRNA
22803	XRN2	5'-3' exoribonuclease 2
152002	XXYLT1	xyloside xylosyltransferase 1
64132	XYLT2	xylosyltransferase 2
8565	YARS	tyrosyl-tRNA synthetase
10897	YIF1A	Yip1 interacting factor homolog A, membrane trafficking protein
10971	YWHAQ	tyrosine 3-monooxygenase/tryptophan 5-monooxygenase activation protein theta
9189	ZBED1	zinc finger BED-type containing 1
49854	ZBTB21	zinc finger and BTB domain containing 21
23174	ZCCHC14	zinc finger CCHC-type containing 14
84287	ZDHHC16	zinc finger DHHC-type containing 16
51114	ZDHHC9	zinc finger DHHC-type containing 9
10269	ZMPSTE24	zinc metallopeptidase STE24
7756	ZNF207	zinc finger protein 207
10838	ZNF275	zinc finger protein 275
126299	ZNF428	zinc finger protein 428
58499	ZNF462	zinc finger protein 462
619279	ZNF704	zinc finger protein 704
152485	ZNF827	zinc finger protein 827
23053	ZSWIM8	zinc finger SWIM-type containing 8
